# Supplementary material for: Ontogeny of highly variable ceratitid ammonoids from the Anisian (Middle Triassic)
Source: PeerJ. 2021 Mar 2;9:e10931. doi: 10.7717/peerj.10931 (PMC7934684; doi:10.7717/peerj.10931)
Supplement: File S1 — Table S1. Absolute Path distances of ontogenetic trajectories. Table S2. Pairwise comparison of magnitude of shape change (path distance). Green highlighted cells indicate a p < 0.05. Table S3. Pairwise comparison of magnitude of trajectory shape. Green highlighted cells indicate a p < 0.05. Table S4. Pairwise results trajectory correlation (angle between trajectories). Green highlighted cells indicate an p < 0.05. [file peerj-09-10931-s001.xlsx]

## Sheet: Tabelle1
Table S1. Absolute Path distances of ontogenetic trajectories
Type A					Type B
FrOccid	FrNevad	MaSpini	BrVogde	PaMeeki	DiLawso	GyRotel	BiCorde	GyBlake	PaDunni	GyMimet	GyWeits
0.200528	0.20488	0.213865	0.218372	0.225413	0.227617	0.229893	0.231663	0.233896	0.242042	0.253122	0.277751
Table S2. Pairwise comparison of magnitude of shape change (path distance). Green highlighted cells indicate a p<0.05.						Table S3. Pairwise comparison of magnitude of trajectory shape. Green highlighted cells indicate a p<0.05.						Table S4. Pairwise results trajectory correlation (angle between trajectories). Green highlighted cells indicate an p<0.05.
	d	UCL (95%)	Z	Pr > d			d	UCL (95%)	Z	Pr > d			r	angle	UCL (95%)	Z	Pr > angle
BiCorde:BrVogde	0.0132906	0.0363244	-0.114599	0.448		BiCorde:BrVogde	0.229194	0.260631	0.815343	0.2		BiCorde:BrVogde	0.988101	8.84749	6.84849	3.2095	0.005
BiCorde:DiLawso	0.00404531	0.0262142	-0.825079	0.752		BiCorde:DiLawso	0.125527	0.209837	-1.30941	0.916		BiCorde:DiLawso	0.996274	4.94773	5.48948	1.36854	0.095
BiCorde:FrNevad	0.0267831	0.0241467	2.34057	0.032		BiCorde:FrNevad	0.29996	0.229974	4.08707	0.001		BiCorde:FrNevad	0.953812	17.4819	6.04591	10.2319	0.001
BiCorde:FrOccid	0.031135	0.0237371	3.00086	0.012		BiCorde:FrOccid	0.282174	0.224452	3.64017	0.002		BiCorde:FrOccid	0.941711	19.6591	5.85912	11.7596	0.001
BiCorde:GyBlake	0.00223314	0.0277901	-1.04471	0.872		BiCorde:GyBlake	0.145902	0.243606	-1.40201	0.94		BiCorde:GyBlake	0.996543	4.76542	6.16731	0.670192	0.239
BiCorde:GyMimet	0.0214595	0.024334	1.4727	0.092		BiCorde:GyMimet	0.151713	0.212601	-0.522942	0.691		BiCorde:GyMimet	0.994395	6.06893	5.6395	2.29046	0.027
BiCorde:GyRotel	0.00177019	0.0242313	-0.99977	0.876		BiCorde:GyRotel	0.199435	0.23212	0.66693	0.249		BiCorde:GyRotel	0.988915	8.53903	6.06524	3.82483	0.003
BiCorde:GyWeits	0.0460882	0.0520379	1.53859	0.08		BiCorde:GyWeits	0.218276	0.281905	-0.0230673	0.481		BiCorde:GyWeits	0.984013	10.2589	7.71792	3.49837	0.004
BiCorde:MaSpini	0.0177976	0.0226765	1.13949	0.143		BiCorde:MaSpini	0.312905	0.237244	4.18512	0.001		BiCorde:MaSpini	0.941258	19.736	6.10421	11.8634	0.001
BiCorde:PaDunni	0.010379	0.0282335	-0.117655	0.465		BiCorde:PaDunni	0.151647	0.243128	-1.19093	0.886		BiCorde:PaDunni	0.997154	4.32357	6.3431	0.322868	0.331
BiCorde:PaMeeki	0.00624982	0.027736	-0.548565	0.638		BiCorde:PaMeeki	0.246594	0.246613	1.79887	0.051		BiCorde:PaMeeki	0.976691	12.395	6.18343	6.28945	0.002
BrVogde:DiLawso	0.00924525	0.0420445	-0.877771	0.798		BrVogde:DiLawso	0.192768	0.2372	0.198927	0.408		BrVogde:DiLawso	0.995585	5.38571	6.19337	1.20379	0.126
BrVogde:FrNevad	0.0134925	0.0355709	-0.0800544	0.448		BrVogde:FrNevad	0.242966	0.259972	1.21242	0.118		BrVogde:FrNevad	0.958744	16.5153	6.91031	8.44393	0.001
BrVogde:FrOccid	0.0178444	0.0389184	0.126365	0.398		BrVogde:FrOccid	0.237152	0.254872	1.18961	0.106		BrVogde:FrOccid	0.955023	17.2495	6.6046	9.01666	0.001
BrVogde:GyBlake	0.0155237	0.0323189	0.250329	0.321		BrVogde:GyBlake	0.186035	0.265748	-0.632569	0.727		BrVogde:GyBlake	0.98731	9.13749	6.96045	3.33369	0.005
BrVogde:GyMimet	0.0347501	0.0412577	1.29787	0.106		BrVogde:GyMimet	0.183588	0.241308	-0.133169	0.531		BrVogde:GyMimet	0.977026	12.3052	6.21413	6.28033	0.001
BrVogde:GyRotel	0.0115204	0.0347483	-0.264461	0.528		BrVogde:GyRotel	0.179758	0.261212	-0.619802	0.72		BrVogde:GyRotel	0.973203	13.294	6.96722	6.0947	0.001
BrVogde:GyWeits	0.0593787	0.0425171	3.17088	0.011		BrVogde:GyWeits	0.231182	0.304717	-0.120277	0.529		BrVogde:GyWeits	0.964751	15.2578	8.11751	5.90844	0.001
BrVogde:MaSpini	0.00450706	0.035055	-0.911021	0.8		BrVogde:MaSpini	0.270983	0.259026	2.05824	0.024		BrVogde:MaSpini	0.940648	19.8393	6.70948	10.555	0.001
BrVogde:PaDunni	0.0236696	0.0310784	1.06892	0.152		BrVogde:PaDunni	0.228601	0.267717	0.565678	0.273		BrVogde:PaDunni	0.985801	9.66683	7.12735	3.50392	0.004
BrVogde:PaMeeki	0.00704074	0.0338148	-0.543594	0.648		BrVogde:PaMeeki	0.211086	0.270306	0.0454532	0.459		BrVogde:PaMeeki	0.970089	14.0489	7.26826	6.14208	0.001
DiLawso:FrNevad	0.0227378	0.0258715	1.46366	0.094		DiLawso:FrNevad	0.256521	0.206518	3.54213	0.001		DiLawso:FrNevad	0.96581	15.0256	5.3557	10.0517	0.001
DiLawso:FrOccid	0.0270897	0.0228291	2.5274	0.021		DiLawso:FrOccid	0.23697	0.203324	2.91309	0.005		DiLawso:FrOccid	0.960222	16.2147	5.1508	11.1544	0.001
DiLawso:GyBlake	0.00627845	0.0337312	-0.804571	0.743		DiLawso:GyBlake	0.101358	0.222822	-2.48211	0.997		DiLawso:GyBlake	0.994625	5.94329	5.81162	2.0057	0.044
DiLawso:GyMimet	0.0255048	0.0180887	3.20096	0.006		DiLawso:GyMimet	0.129732	0.187419	-0.677232	0.75		DiLawso:GyMimet	0.990335	7.97241	4.83854	4.86041	0.001
DiLawso:GyRotel	0.00227512	0.0272328	-1.0591	0.871		DiLawso:GyRotel	0.17065	0.207649	0.309547	0.351		DiLawso:GyRotel	0.989564	8.28477	5.46468	4.28907	0.001
DiLawso:GyWeits	0.0501335	0.0567316	1.29477	0.105		DiLawso:GyWeits	0.187242	0.266721	-0.54398	0.693		DiLawso:GyWeits	0.983906	10.2931	7.15587	4.01023	0.003
DiLawso:MaSpini	0.0137523	0.0256637	0.335302	0.329		DiLawso:MaSpini	0.275937	0.210234	4.02297	0.001		DiLawso:MaSpini	0.955079	17.2386	5.22148	11.8952	0.001
DiLawso:PaDunni	0.0144243	0.0335131	-0.0396115	0.451		DiLawso:PaDunni	0.122563	0.221484	-1.77762	0.971		DiLawso:PaDunni	0.992998	6.78417	5.71806	2.71493	0.013
DiLawso:PaMeeki	0.00220451	0.0339644	-1.22655	0.926		DiLawso:PaMeeki	0.203058	0.221426	1.07268	0.151		DiLawso:PaMeeki	0.981694	10.98	5.85372	5.92436	0.001
FrNevad:FrOccid	0.00435188	0.0244556	-0.706239	0.701		FrNevad:FrOccid	0.110049	0.225841	-2.16659	0.993		FrNevad:FrOccid	0.995091	5.67928	5.85803	1.68798	0.063
FrNevad:GyBlake	0.0290162	0.0293235	2.0754	0.052		FrNevad:GyBlake	0.267452	0.2419	2.51434	0.013		FrNevad:GyBlake	0.941215	19.7434	6.39286	11.0441	0.001
FrNevad:GyMimet	0.0482426	0.0254598	4.89023	0.001		FrNevad:GyMimet	0.265702	0.214535	3.55101	0.003		FrNevad:GyMimet	0.937328	20.3924	5.71256	12.9052	0.001
FrNevad:GyRotel	0.0250129	0.0243317	1.97873	0.044		FrNevad:GyRotel	0.197457	0.22956	0.590567	0.279		FrNevad:GyRotel	0.971371	13.743	5.91571	8.05746	0.001
FrNevad:GyWeits	0.0728712	0.0512785	3.3571	0.003		FrNevad:GyWeits	0.218199	0.28106	-0.038316	0.51		FrNevad:GyWeits	0.951886	17.8456	7.50324	8.24638	0.001
FrNevad:MaSpini	0.00898546	0.0241012	-0.097301	0.449		FrNevad:MaSpini	0.144073	0.232058	-1.21957	0.89		FrNevad:MaSpini	0.988886	8.55019	6.21782	3.73843	0.002
FrNevad:PaDunni	0.0371621	0.0274467	3.03358	0.016		FrNevad:PaDunni	0.294153	0.245319	3.31904	0.001		FrNevad:PaDunni	0.944972	19.096	6.21249	10.9412	0.001
FrNevad:PaMeeki	0.0205333	0.0272549	1.13621	0.129		FrNevad:PaMeeki	0.159903	0.243081	-0.960852	0.844		FrNevad:PaMeeki	0.988708	8.61838	6.48315	3.45283	0.005
FrOccid:GyBlake	0.0333681	0.0290854	2.41901	0.025		FrOccid:GyBlake	0.244511	0.235492	2.02806	0.032		FrOccid:GyBlake	0.933218	21.0579	6.3505	11.9376	0.001
FrOccid:GyMimet	0.0525945	0.0230444	6.09965	0.001		FrOccid:GyMimet	0.249627	0.205699	3.27923	0.002		FrOccid:GyMimet	0.930598	21.4717	5.39644	14.5046	0.001
FrOccid:GyRotel	0.0293648	0.0247235	2.50581	0.024		FrOccid:GyRotel	0.172683	0.229267	-0.0545769	0.502		FrOccid:GyRotel	0.964964	15.2114	5.71314	9.38733	0.001
FrOccid:GyWeits	0.0772231	0.0527193	3.40551	0.003		FrOccid:GyWeits	0.198199	0.276241	-0.469874	0.661		FrOccid:GyWeits	0.949368	18.3105	7.18818	8.60226	0.001
FrOccid:MaSpini	0.0133373	0.0234323	0.538968	0.262		FrOccid:MaSpini	0.107847	0.224119	-2.3107	0.998		FrOccid:MaSpini	0.993005	6.78063	5.78214	2.66158	0.013
FrOccid:PaDunni	0.041514	0.0305049	3.06747	0.013		FrOccid:PaDunni	0.274096	0.237572	2.91304	0.002		FrOccid:PaDunni	0.934314	20.8823	6.07793	12.497	0.001
FrOccid:PaMeeki	0.0248851	0.0290687	1.47667	0.097		FrOccid:PaMeeki	0.131213	0.233524	-1.67735	0.968		FrOccid:PaMeeki	0.984088	10.2346	6.16122	4.86133	0.002
GyBlake:GyMimet	0.0192264	0.0328492	0.609027	0.248		GyBlake:GyMimet	0.0913246	0.225757	-2.84624	0.999		GyBlake:GyMimet	0.995635	5.35555	5.83959	1.49306	0.082
GyBlake:GyRotel	0.00400334	0.0278529	-0.797491	0.773		GyBlake:GyRotel	0.149081	0.24157	-1.25508	0.898		GyBlake:GyRotel	0.983494	10.4245	6.26863	4.95407	0.001
GyBlake:GyWeits	0.043855	0.046506	1.70795	0.058		GyBlake:GyWeits	0.173747	0.289878	-1.39554	0.936		GyBlake:GyWeits	0.984757	10.0167	7.89568	3.09694	0.009
GyBlake:MaSpini	0.0200308	0.0270704	1.06014	0.144		GyBlake:MaSpini	0.275596	0.246349	2.63268	0.013		GyBlake:MaSpini	0.930442	21.4962	6.25275	12.1061	0.001
GyBlake:PaDunni	0.00814588	0.0298942	-0.307537	0.532		GyBlake:PaDunni	0.114565	0.251493	-2.52325	0.999		GyBlake:PaDunni	0.997185	4.30045	6.65186	0.16984	0.37
GyBlake:PaMeeki	0.00848297	0.026827	-0.271698	0.521		GyBlake:PaMeeki	0.212724	0.254473	0.499577	0.302		GyBlake:PaMeeki	0.9676	14.6249	6.77648	7.24796	0.001
GyMimet:GyRotel	0.0232297	0.0250204	1.62324	0.068		GyMimet:GyRotel	0.141514	0.214175	-0.865031	0.803		GyMimet:GyRotel	0.989636	8.25609	5.29042	4.26579	0.001
GyMimet:GyWeits	0.0246286	0.0568165	-0.244239	0.557		GyMimet:GyWeits	0.149918	0.26822	-1.73232	0.967		GyMimet:GyWeits	0.993271	6.65039	6.82937	1.59707	0.064
GyMimet:MaSpini	0.0392571	0.0259587	3.59765	0.003		GyMimet:MaSpini	0.273894	0.217775	3.74475	0.001		GyMimet:MaSpini	0.937328	20.3924	5.41614	13.9214	0.001
GyMimet:PaDunni	0.0110805	0.0337777	-0.244443	0.516		GyMimet:PaDunni	0.120756	0.225267	-1.91888	0.983		GyMimet:PaDunni	0.994385	6.07463	5.95392	1.94882	0.048
GyMimet:PaMeeki	0.0277093	0.0327633	1.40767	0.096		GyMimet:PaMeeki	0.207179	0.225196	1.12876	0.134		GyMimet:PaMeeki	0.971312	13.7573	5.9105	7.99382	0.001
GyRotel:GyWeits	0.0478583	0.0512508	1.7209	0.066		GyRotel:GyWeits	0.131016	0.283499	-2.47682	0.995		GyRotel:GyWeits	0.995423	5.484	7.43473	0.6211	0.229
GyRotel:MaSpini	0.0160274	0.0251416	0.755981	0.205		GyRotel:MaSpini	0.191485	0.234526	0.374909	0.342		GyRotel:MaSpini	0.974126	13.062	6.0797	7.30723	0.001
GyRotel:PaDunni	0.0121492	0.0273691	0.118209	0.399		GyRotel:PaDunni	0.203622	0.242611	0.497405	0.284		GyRotel:PaDunni	0.982906	10.6091	6.21193	5.11581	0.001
GyRotel:PaMeeki	0.00447963	0.0253731	-0.770869	0.752		GyRotel:PaMeeki	0.154355	0.242401	-1.06337	0.848		GyRotel:PaMeeki	0.990879	7.74429	6.19702	2.93009	0.009
GyWeits:MaSpini	0.0638858	0.0504917	2.75376	0.015		GyWeits:MaSpini	0.227861	0.281745	0.243615	0.396		GyWeits:MaSpini	0.961101	16.0334	7.42165	6.98685	0.001
GyWeits:PaDunni	0.0357091	0.0469987	1.1059	0.151		GyWeits:PaDunni	0.195744	0.291316	-0.833067	0.802		GyWeits:PaDunni	0.981819	10.9424	7.87465	3.80532	0.004
GyWeits:PaMeeki	0.052338	0.044718	2.38961	0.02		GyWeits:PaMeeki	0.183773	0.290808	-1.13111	0.868		GyWeits:PaMeeki	0.98016	11.4322	7.62964	4.07952	0.005
MaSpini:PaDunni	0.0281766	0.0287461	1.9187	0.053		MaSpini:PaDunni	0.31452	0.244322	3.81787	0.001		MaSpini:PaDunni	0.931544	21.3232	6.4226	12.4764	0.001
MaSpini:PaMeeki	0.0115478	0.02792	0.0559424	0.399		MaSpini:PaMeeki	0.144595	0.246299	-1.37175	0.937		MaSpini:PaMeeki	0.987048	9.23145	6.48037	3.85357	0.002
PaDunni:PaMeeki	0.0166288	0.0289592	0.662457	0.221		PaDunni:PaMeeki	0.247739	0.25546	1.55555	0.079		PaDunni:PaMeeki	0.973022	13.3391	6.66941	6.53648	0.001
