# Supplementary material for: Ontogeny of highly variable ceratitid ammonoids from the Anisian (Middle Triassic)
Source: PeerJ. 2021 Mar 2;9:e10931. doi: 10.7717/peerj.10931 (PMC7934684; doi:10.7717/peerj.10931)
Supplement: Data S1 [file peerj-09-10931-s002.zip]

Archive with 4 entries (4 files):
- 1_Script_GMM_Ceratitid_INPUT.R
- 2_Script_GMM_DEVELOPMENTAL-MORPHOSPACES.R
- 3_Script_GMM_ONTOGENETIC-TRAJ-SPACES.R
- Data_Ceratitidae.TPS
